# Supplementary material for: Propagation of a De Novo Gene under Natural Selection: Antifreeze Glycoprotein Genes and Their Evolutionary History in Codfishes
Source: Genes (Basel). 2021 Nov 9;12(11):1777. doi: 10.3390/genes12111777 (PMC8622921; doi:10.3390/genes12111777)
Supplement: Supplementary file 1 [file genes-12-01777-s001.zip]

Archive with 1 entries (1 files):
- genes-1413316-supplementary.pdf
